# Supplementary material for: The anti-tumour activity of TNF in melanoma is determined by cFLIP
Source: Cell Death Dis. 2026 Aug 1;17(1):671. doi: 10.1038/s41419-026-09154-6 (PMC13428747; doi:10.1038/s41419-026-09154-6)
Supplement: Supplementary file 3 — Table S1 [file 41419_2026_9154_MOESM3_ESM.xlsx]

## Sheet: Tabelle1
	Table S1: Sequences of sgRNAs
	Target gene	Sequence (5‘ -> 3‘)
	Casp8	CACCGCTTTTCCACATCAGTCGGT
		AAACACCGACTGATGTGGAAAAGC
	cFlip	CACCGTCRCACTTAAGCTATCCAGG
		AAACCCTFFATAGCTTAAGTGAGAC
	Ripk1	CACCGAGAAGAAGGGAACTATTCGC
		AAACGCGAATAGTTCCCTTCTTCTC
	cIap1	CACCGTACTCATGGCATAGCTGCA
		AAACTGCAGCTATGCCATGAGTAC
	cIap2	CACCGTTTCCCATCGCACGCAAAGC
		AAACGCTTTGCGTGCGATGGGAAAC
