# Supplementary material for: The anti-tumour activity of TNF in melanoma is determined by cFLIP
Source: Cell Death Dis. 2026 Aug 1;17(1):671. doi: 10.1038/s41419-026-09154-6 (PMC13428747; doi:10.1038/s41419-026-09154-6)
Supplement: Supplementary file 4 — Table S2 [file 41419_2026_9154_MOESM4_ESM.xlsx]

## Sheet: Tabelle1
	Table S2: Measurements of tumour size
			Day 2		Day 3		Day 4		Day 5		Day 6		Day 7		Day 8		Day 9		Day 10		Day 11		Day 12		Day 13
Recipient mouse	B16F10	gender	length	width	length	width	length	width	length	width	length	width	length	width	length	width	length	width	length	width	length	width	length	width	length	width
C57BL/6N	WT	f	0	0	0	0	0	0	0	0	4.11	3.98	5.86	3.77	6.02	3.93	7.64	7.11	11.27	8.33	13.69	8.44	16.15	9.6
C57BL/6N	WT	f	0	0	0	0	0	0	0	0	0	0	0	0	9.12	5.45	10.75	7.58	13.73	7.71	13.91	8.72	16.71	10.39
C57BL/6N	WT	f	0	0	0	0	0	0	0	0	0	0	0	0	3.12	3.02	2.86	3.02	5.17	4.29	4.98	3.86	5.21	4	12.19	7.86
C57BL/6N	WT	f	0	0	0	0	0	0	0	0	0	0	0	0	3.42	3.32	6.61	5.76	6.68	5.51	6.45	5.76	7.56	5.13	11.45	6.13
C57BL/6N	WT	f	0	0	0	0	0	0	0	0	0	0	3.85	3.48	4.81	4.05	7.24	5.89	7.94	7.37	8.7	8.18	10.97	9.74	16.86	10.46
C57BL/6N	WT	f	0	0	0	0	3.87	2.87	3.47	3.1	6.78	3.21	6.31	3.52	8.45	4.89	8.39	7.16	10.46	10.4	12.88	12.39	18.01	12.93
C57BL/6N	WT	f	0	0	0	0	3.98	2.68	5.89	3.14	6.64	4.05	6.31	4.75	8.88	7.9	11.5	10.95	12.71	11.83	13.65	13.2	17.05	14.59
C57BL/6N	WT	f	0	0	0	0	0	0	0	0	5.66	2.91	5.03	3.57	8.91	8.04	11.52	11.2	15.16	13.18
C57BL/6N	WT	f	0	0	0	0	0	0	0	0	0	0	4.29	3.47	6.24	4.89	7.72	5.91	8.61	5.6	11.45	6.14	11.26	6.53	12.71	6.3
C57BL/6N	WT	f	0	0	0	0	3.67	2.87	4.56	2.98	3.44	2.94	5.54	3.64	8.85	8.35	14.01	12.41	17.23	15.23
C57BL/6N	WT	m	0	0	0	0	0	0	0	0	0	0	5.47	2.95	4.66	3.14	5.84	3.42	6.8	3.67	8.14	5.4	9.1	6.52	12.3	8.44
C57BL/6N	WT	m	0	0	0	0	0	0	0	0	0	0	0	0	0	0	3.95	3.06	3.61	3.6	9.32	6.09	12.31	6.12
C57BL/6N	WT	m	0	0	0	0	0	0	0	0	0	0	0	0	0	0	4.16	3.86	6.41	5.85	7.42	6.94	8.81	7.72	10.42	10.2
C57BL/6N	WT	m	0	0	0	0	0	0	0	0	4.59	2.62	7.21	3.31	9.87	6.17	12.32	6.59	18.48	11.99
C57BL/6N	WT	m	0	0	0	0	3.16	3.1	3.59	2.73	6.2	3.92	7.25	4.51	9.48	5.89	9.87	6.04	12.09	9.14	11.87	11.71	16.7	13.18
C57BL/6N	WT	m	0	0	0	0	3.3	2.7	3.64	3.13	6.09	4.96	7.57	6.18	9.9	8.57	10.02	9.13	12.49	11.45	12.25	11.97
C57BL/6N	WT	m	0	0	0	0	0	0	0	0	0	0	0	0	0	0	3.81	3.41	10.25	8.36	12.68	12.03	15.66	14.73
C57BL/6N	WT	m	0	0	0	0	0	0	2.32	2.17	3.38	3.33	5.56	4.94	8.04	7.32	10.98	8.32	13.47	10.47	16.07	10.96
C57BL/6N	cIap1/2	f	0	0	0	0	0	0	0	0	4.7	2.78	5.82	3.53	7.56	3.31	7.76	5.27	7.89	4.85	8.71	6.71	10.85	8.91	15.12	13.95
C57BL/6N	cIap1/2	f	0	0	0	0	3.44	2.86	3.61	3.35	6.93	3.23	7.8	4.93	7.57	7.24	8.5	5.58	14.39	11.12	15.66	11.5
C57BL/6N	cIap1/2	f	0	0	0	0	3.65	2.47	5.97	3.31	6.46	2.97	8.09	4.68	8.68	5.24	11.13	8.56	14.35	10.39	17.52	12.18
C57BL/6N	cIap1/2	f	0	0	0	0	3.58	2.7	4.98	3.11	5.77	3.34	6.06	3.97	8.59	4.74	13.52	6.3	15.06	7
C57BL/6N	cIap1/2	f	0	0	0	0	2.99	2.45	5.29	3.14	5.66	3.41	6.22	3.64	7.37	3.66	9.96	5.89	11.39	5.94	11.36	8.72	16.39	12.63
C57BL/6N	cIap1/2	m	0	0	0	0	0	0	3.03	2.08	4.8	4.05	6.6	5.21	6.79	6.08	8.64	8.62	11.11	10.88	13.84	12.5	16.46	13.34
C57BL/6N	cIap1/2	m	0	0	0	0	0	0	0	0	4.13	4.02	5.68	5.15	6.39	4.54	6.95	4.73	8.34	5.38	8.14	7.86	8.47	8.01	10.41	9.93
C57BL/6N	cIap1/2	m	0	0	0	0	0	0	0	0	0	0	0	0	0	0	3.42	3.12	6.09	3.59	9.73	7.24	10.97	6.94	10.89	10.59
C57BL/6N	cIap1/2	m	0	0	0	0	3.15	2.87	3.68	2.86	3.77	3.09	5.73	3.21	5.91	3.2	5.85	5.32	9.56	5.35	13.79	7.38	12.46	6.23	17.54	7.13
C57BL/6N	cIap1/2	m	0	0	0	0	2.7	1.86	3.01	2.78	3.21	3.03	3.52	3.51	4.78	4.66	6.08	5.94	8.41	7.75	8.09	7.98	10.71	10.37	10.99	10.44
C57BL/6N	Casp8	f	0	0	0	0	0	0	0	0	0	0	0	0	5.25	2.86	5.02	3.51	6.26	4.06	7.69	5.52	11.19	6.03	13.99	6.97
C57BL/6N	Casp8	f	0	0	0	0	0	0	0	0	0	0	0	0	9.84	5.51	10.88	6.28	12	7.15	13.83	8.3	16.66	10.94
C57BL/6N	Casp8	f	0	0	0	0	0	0	0	0	0	0	4	2.08	5.82	3.05	5.9	3.17	11.2	4.83	12.27	4.69	15.52	6.07
C57BL/6N	Casp8	f	0	0	0	0	0	0	0	0	0	0	0	0	3.7	2.99	3.97	2.79	6.51	3.45
C57BL/6N	Casp8	f	0	0	0	0	0	0	0	0	0	0	9.38	5	9.54	6.12	10.84	8.01	12.77	9.11	14.61	10.65	16	11.11
C57BL/6N	Casp8	f	0	0	0	0	3.81	3.46	5.14	3	5.71	3.35	7.11	5.21	7.86	6.93	8.69	8.41	10.89	9.01	12.11	9.95	18.5	16.86
C57BL/6N	Casp8	f	0	0	0	0	3.05	2.86	3.07	2.94	3.39	3.32	5.23	4.72	12.96	8.3	14.67	12.55	18.17	13.31
C57BL/6N	Casp8	f	0	0	0	0			3.46	2.47	3.52	3.39	5.89	4.87	10.89	9.82	14.01	11.83	15.34	13.32
C57BL/6N	Casp8	f	0	0	0	0	5.98	3.12	6.34	3.4	8.8	5.04	9.77	6.31	12.01	7.39	14.1	8.96	17.73	12.8
C57BL/6N	Casp8	f	0	0	0	0	3.12	2.81	3.8	2.83	4.71	2.97	8.97	4.44	6.76	5.15	13.21	9.34	16.7	10.98
C57BL/6N	Ripk1	f	0	0	0	0	0	0	0	0	7.31	3.1	7.92	5.5	10.37	6.14	13.63	10.43	16.04	10.18
C57BL/6N	Ripk1	f	0	0	0	0	3.33	3.33	3.43	3.26	5.72	3.97	6.12	5.15	7.22	5.69	8.82	6.88	11.24	8.24	11.68	9.98	13.7	10.75	15.93	11.53
C57BL/6N	Ripk1	f	0	0	0	0	3.95	2.14	5.6	2.34	5.46	3.05	8.19	4.97	11.54	8.35	14.4	10.58	18	16.73
C57BL/6N	Ripk1	f	0	0	0	0	0	0	6.57	2.99	8.64	4.18	9.7	6.8	11.21	7.63	13.54	8.28	16.93	10.54
C57BL/6N	Ripk1	f	0	0	0	0	0	0	0	0	6.23	3.34	6.2	4.2	6.91	4.92	8.69	7.79	10.87	8.26	11.44	8.21	13.63	8.74	17.33	11.51
C57BL/6N	Ripk1	m	0	0	0	0	0	0	0	0	2.51	2.51	2.71	2.17	3.39	2.29	3.23	3.23	4.27	3.7	6.21	5.46	6.51	5.96	8.46	8.44
C57BL/6N	Ripk1	m	0	0	0	0	0	0	0	0	3.79	2.7	2.58	2.15	4.35	3.56	8.18	5.74	9.18	7.14	12.09	9.52	17.18	11.11
C57BL/6N	Ripk1	m	0	0	0	0	3.82	3.75	4.27	2.77	3.83	3.16	5.36	2.85	5.81	5.19	9.14	7.78	11.75	9.9	17.36	12.18
C57BL/6N	Ripk1	m	0	0	0	0	0	0	5.13	4.28	5.16	4.67	6.28	5.51	7	6.27	8.43	6.13	8.27	7.13	9.45	7.87	9.63	8.71	10.86	10.75
C57BL/6N	Ripk1	m	0	0	0	0	0	0	0	0	0	0	3.48	3.33	5.88	3.82	7.27	5.27	8.12	6.45	11.1	8.14	13.35	8.34	14.39	12.32
C57BL/6N	cFlip	f	0	0	0	0	0	0	0	0	0	0	0	0	2.98	2.58	3.88	3.06	3.34	3.29	4.13	3.4	4.3	3.3	7.26	5.23
C57BL/6N	cFlip	f	0	0	0	0	0	0	0	0	0	0	0	0	7.76	2.63	6.51	3.23	7.23	2.88	7.89	2.73	6.21	2.71	6.36	2.69
C57BL/6N	cFlip	f	0	0	0	0	0	0	0	0	0	0	0	0	0	0	0	0	0	0	0	0	0	0	1.6	1.29
C57BL/6N	cFlip	f	0	0	0	0	0	0	0	0	0	0	0	0	0	0	2.63	2.15	3.07	2.47	3.19	2.72	6.86	2.18	7.63	2.52
C57BL/6N	cFlip	f	0	0	0	0	0	0	0	0	0	0	0	0	0	0	3.21	2.61	3.79	3.38	3.25	2.68	4.24	3.21	5.34	4.21
C57BL/6N	cFlip	m	0	0	0	0	0	0	0	0	0	0	0	0	0	0	0	0	0	0	0	0	3.75	3.7	4.88	3.58
C57BL/6N	cFlip	m	0	0	0	0	0	0	0	0	0	0	0	0	2.42	2.29	3.01	2.8	3.84	3.64	5.64	4.77	5.98	5.76	7.69	5.83
C57BL/6N	cFlip	m	0	0	0	0	0	0	0	0	0	0	0	0	0	0	3.52	3.49	3.54	3.43	3.69	3.68	5.03	4.88	5.16	3.83
C57BL/6N	cFlip	m	0	0	0	0	0	0	0	0	0	0	0	0	0	0	0	0	0	0	0	0	0	0	0	0
C57BL/6N	cFlip	m	0	0	0	0	0	0	0	0	0	0	0	0	0	0	0	0	0	0	0	0	0	0	0	0
TNF-KO/KO	WT	f	0	0	0	0	0	0	0	0	2.69	2.66	3.32	3.22	3.76	3.39	8.48	3.88	10.74	5.58	10.75	6.13	10.22	7.71	12.77	8.51
TNF-KO/KO	WT	f	0	0	0	0	3.63	3.29	5	3.7	5.87	5.47	7.2	5.57	7.98	7.46	9.95	7.92	8.29	7.06	13.22	10.25	15.04	12.13
TNF-KO/KO	WT	f	0	0	0	0	3.51	2.68	3.34	3.18	3.51	3.12	4.54	3.39	5.12	3.69	7.89	6.97	7.16	7.06	9.36	7.96	10.11	8.88	11.95	10.34
TNF-KO/KO	WT	f	0	0	0	0	0	0	0	0	3.14	2.83	3.2	2.73	2.65	2.58	4.94	4.93	6.15	5.64	7.36	7.33	11.25	8.39	13.45	10.36
TNF-KO/KO	WT	f	0	0	0	0	3.71	3.01	4.66	3.37	5.43	3.86	4.92	4.77	8.74	6.93	9.6	6.11	9.56	9.54	12.26	6.63	13.06	7.19	15.15	9.05
TNF-KO/KO	WT	m	0	0	0	0	5.48	3.75	4.18	3.59	5.82	4.58	6.6	5.53	8.63	5.51	9.59	8.1	13.43	8.61	15.58	9.18
TNF-KO/KO	WT	m	0	0	0	0	0	0	3.73	3.65	6.6	5.56	7.57	7.34	9.65	8.27	11.12	7.77	14.14	9.99	18.05	11.73
TNF-KO/KO	WT	m	0	0	0	0	0	0	0	0	0	0	5.23	4.34	8.73	6.2	9.32	7.88	11.58	8.41	15.58	10.42
TNF-KO/KO	WT	m	0	0	0	0	0	0	3.55	3.03	4.79	3.42	4.86	3.95	5.8	5.61	6.19	5.76	7.89	6.95	9.04	8.62	8.66	8.57	15.44	13.25
TNF-KO/KO	WT	m	0	0	2.91	2.36	5.02	3.44	4.77	3.27	6.02	3.06	6.24	3.64	8.22	5.17	8.08	4.98	10.63	8.12	11.37	8.55	13.06	11.26	15.16	12.97
TNF-KO/KO	cFlip	f	0	0	0	0	0	0	2.76	2.04	3.06	2.74	3.2	2.95	5.68	3.67	6.11	5.04	5.93	5.32	7.03	6.91	7.15	7.03	8.8	8.4
TNF-KO/KO	cFlip	f	0	0	0	0	0	0	0	0	5.12	5.09	5.29	5	7.59	6.67	9.13	7.39	8.74	7.26	8.75	7.85	7.78	7.32	8.03	7.54
TNF-KO/KO	cFlip	f	0	0	0	0	0	0	0	0	3.51	2.74	5.71	4.03	5.96	3.35	7.56	7.48	9.88	8.33	9.99	7.57	10.99	7.95	10.95	8.03
TNF-KO/KO	cFlip	f	0	0	0	0	0	0	3.14	2.98	5.59	3.81	6.2	3.75	8.89	7.2	11.85	8.26	14.15	9.94	16.96	11.49
TNF-KO/KO	cFlip	f	0	0	0	0	0	0	0	0	0	0	2.77	2.48	4.77	3.67	5.83	3.54	6.74	3.2	8.92	6.71	9.07	5.61	9.07	6.53
TNF-KO/KO	cFlip	m	0	0	0	0	0	0	0	0	0	0	5.86	5.61	7.12	7.05	10.99	8.29	13.56	11.81	15.31	14.19
TNF-KO/KO	cFlip	m	0	0	0	0	0	0	3.95	3.79	5.9	4.14	6	5.98	8.05	5.9	11.07	7.29	14.81	8.37	16.35	8.14
TNF-KO/KO	cFlip	m	0	0	0	0	0	0	0	0	5.61	5.51	7.26	6.24	9.11	7.74	11.19	10.23	13.48	11.61	20.07	15.15
TNF-KO/KO	cFlip	m	0	0	0	0	0	0	5.02	3.79	5.16	5	5.88	5.19	8.07	7.38	7.35	7.32	8.86	8.48	10.85	10.5	11.56	10.83	12.97	12.5
TNF-KO/KO	cFlip	m	0	0	0	0	0	0	4.2	3.46	5.25	3.13	6.12	4.72	8.23	5.7	11.11	6.69	12.6	7.4	14.42	8.07	15.27	8.4
