# Supplementary material for: The anti-tumour activity of TNF in melanoma is determined by cFLIP
Source: Cell Death Dis. 2026 Aug 1;17(1):671. doi: 10.1038/s41419-026-09154-6 (PMC13428747; doi:10.1038/s41419-026-09154-6)
Supplement: Supplementary file 5 — Table S3 [file 41419_2026_9154_MOESM5_ESM.xlsx]

## Sheet: Tabelle1
	Table S3. Antibodies used for immunoblot
	Antibody	Company	Catalog number
	Phospho-RIP1 (Ser166)	Cell signaling Tachnology (CST), Frankfurt a.M., Germany	31122
	RIP1 (D94C12) XP® (N-term)	CST	3493
	c-IAP1 (1E1-1-10)	Enzo Life Sciences, Lörrach, Germany	ALX-803-335
	Caspase-8	CST	4927
	Caspase-3	CST	9662
	Cleaved Caspase-8 (Asp387)	CST	9429
	Cleaved Caspase-3 (Asp175)	CST	9661
	b-Actin (C4)	Santa Cruz Biotechnology, Dallas, TX, USA	sc-47778
	RIP3	Enzo Life Sciences	ADI-905-242-100
	FLIP (D5J1E)	CST	56343
	MLKL (phospho S345)	Abcam, Cambridge, UK	#ab196436
	MLKL (3H1)	Millipore/Merck (Darmstadt, Germany)	MABC604
	Caspase-8 (1C12)	CST	9746
	Cleaved Caspase-8 (Asp374) (18C8)	CST	9496
	RIP3 (E1Z1D)	CST	13526
	Phospho-RIP3 (Ser227) (D6W2T)	CST	93654
	Rabbit Anti-Mouse IgG (Light Chain Specific) (D3V2A) (HRP Conjugate)	CST	58802S
	Anti-rabbit IgG, HRP-linked	CST	7074
	Goat anti-Rat IgG (H+L) Secondary Antibody, HRP	Invitrogen (Schwerte, Germany)	31470
